# Supplementary material for: Intestinal Farnesoid X Receptor Modulates Duodenal Surface Area but Does Not Control Glucose Absorption in Mice
Source: Int J Mol Sci. 2023 Feb 18;24(4):4132. doi: 10.3390/ijms24044132 (PMC9961586; doi:10.3390/ijms24044132)
Supplement: Supplementary file 1 [file ijms-24-04132-s001.zip]

Archive with 1 entries (1 files):
- ijms-2147259-supplementary.pdf
